# Supplementary material for: Comparison of Aesthetic, Mechanical Outcome, and Bone Loss in Angulated Screw Channels (ASCs) and Cement-Retained Implant-Supported Prosthesis: A Case-Control Study
Source: Dent J (Basel). 2024 Jul 24;12(8):233. doi: 10.3390/dj12080233 (PMC11353712; doi:10.3390/dj12080233)
Supplement: Supplementary file 1 [file dentistry-12-00233-s001.zip]

Archive with 1 entries (1 files):
- dentistry-3090078-supplementary.pdf
